# Supplementary material for: Anti-Cancer and Anti-Inflammatory Activities of Three New Chromone Derivatives from the Marine-Derived Penicillium citrinum
Source: Mar Drugs. 2021 Jul 23;19(8):408. doi: 10.3390/md19080408 (PMC8398383; doi:10.3390/md19080408)
Supplement: Supplementary file 1 [file marinedrugs-19-00408-s001.zip]

Archive with 1 entries (1 files):
- marinedrugs-1307319-supplementary.pdf
